# Supplementary material for: Ophelimus bipolaris sp. n. (Hymenoptera, Eulophidae), a New Invasive Eucalyptus Pest and Its Host Plants in China
Source: Insects. 2021 Aug 30;12(9):778. doi: 10.3390/insects12090778 (PMC8465356; doi:10.3390/insects12090778)
Supplement: Supplementary file 1 [file insects-12-00778-s001.zip]

Archive with 1 entries (1 files):
- insects-1278981-supplementary.pdf
